# Supplementary material for: Genome-wide identification, characterisation, and evolution of ABF/AREB subfamily in nine Rosaceae species and expression analysis in mei (Prunus mume)
Source: PeerJ. 2021 Feb 4;9:e10785. doi: 10.7717/peerj.10785 (PMC7868070; doi:10.7717/peerj.10785)
Supplement: Supplemental Information 1 [file peerj-09-10785-s001.fa]

>AtABF1
MGTHIDINNLGGDTSRGNESKPLARQSSLYSLTFDELQSTLGEPGKDFGSMNMDELLKNIWTAEDTQAFMTTTSSVAAPGPSGFVPGGNGLQRQGSLTLP
RTLSQKTVDEVWKYLNSKEGSNGNTGTDALERQQTLGEMTLEDFLLRAGVVKEDNTQQNENSSSGFYANNGAAGLEFGFGQPNQNSISFNGNNSSMIMNQ
APGLGLKVGGTMQQQQQPHQQQLQQPHQRLPPTIFPKQANVTFAAPVNMVNRGLFETSADGPANSNMGGAGGTVTATSPGTSSAENNTWSSPVPYVFGRG
RRSNTGLEKVVERRQKRMIKNRESAARSRARKQAYTLELEAEIESLKLVNQDLQKKQAEIMKTHNSEVITFFLYLSKGIFEAASIAGQKTMLEKNPYRSV
VRR
>AtABF2/AtAREB1
MVQIQLLGGSRFCRKMDGSMNLGNEPPGDGGGGGGLTRQGSIYSLTFDEFQSSVGKDFGSMNMDELLKNIWSAEETQAMASGVVPVLGGGQEGLQLQRQG
SLTLPRTLSQKTVDQVWKDLSKVGSSGVGGSNLSQVAQAQSQSQSQRQQTLGEVTLEEFLVRAGVVREEAQVAARAQIAENNKGGYFGNDANTGFSVEFQ
QPSPRVVAAGVMGNLGAETANSLQVQGSSLPLNVNGARTTYQQSQQQQPIMPKQPGFGYGTQMGQLNSPGIRGGGLVGLGDQSLTNNVGFVQGASAAIPG
ALGVGAVSPVTPLSSEGIGKSNGDSSSLSPSPYMFNGGVRGRKSGTVEKVVERRQRRMIKNRESAARSRARKQAYTVELEAEVAKLKEENDELQRKQARI
MEMQKNQETEMRNLLQGGPKKKLRRTESGPW
>AtABF3
MGSRLNFKSFVDGVSEQQPTVGTSLPLTRQNSVFSLTFDEFQNSWGGGIGKDFGSMNMDELLKNIWTAEESHSMMGNNTSYTNISNGNSGNTVINGGGNN
IGGLAVGVGGESGGFFTGGSLQRQGSLTLPRTISQKRVDDVWKELMKEDDIGNGVVNGGTSGIPQRQQTLGEMTLEEFLVRAGVVREEPQPVESVTNFNG
GFYGFGSNGGLGTASNGFVANQPQDLSGNGVAVRQDLLTAQTQPLQMQQPQMVQQPQMVQQPQQLIQTQERPFPKQTTIAFSNTVDVVNRSQPATQCQEV
KPSILGIHNHPMNNNLLQAVDFKTGVTVAAVSPGSQMSPDLTPKSALDASLSPVPYMFGRVRKTGAVLEKVIERRQKRMIKNRESAARSRARKQAYTMEL
EAEIAQLKELNEELQKKQVEIMEKQKNQLLEPLRQPWGMGCKRQCLRRTLTGPW
>AtABF4/AtAREB2
MGTHINFNNLGGGGHPGGEGSSNQMKPTGSVMPLARQSSVYSLTFDELQNTLGGPGKDFGSMNMDELLKSIWTAEEAQAMAMTSAPAATAVAQPGAGIPP
PGGNLQRQGSLTLPRTISQKTVDEVWKCLITKDGNMEGSSGGGGESNVPPGRQQTLGEMTLEEFLFRAGVVREDNCVQQMGQVNGNNNNGFYGNSTAAGG
LGFGFGQPNQNSITFNGTNDSMILNQPPGLGLKMGGTMQQQQQQQQLLQQQQQQMQQLNQPHPQQRLPQTIFPKQANVAFSAPVNITNKGFAGAANNSIN
NNNGLASYGGTGVTVAATSPGTSSAENNSLSPVPYVLNRGRRSNTGLEKVIERRQRRMIKNRESAARSRARKQAYTLELEAEIEKLKKTNQELQKKQAEM
VEMQKNEQLKETSKRPWGSKRQCLRRTLTGPW
>AtABI5/AtDPBF1
MVTRETKLTSEREVESSMAQARHNGGGGGENHPFTSLGRQSSIYSLTLDEFQHALCENGKNFGSMNMDEFLVSIWNAEENNNNQQQAAAAAGSHSVPANH
NGFNNNNNNGGEGGVGVFSGGSRGNEDANNKRGIANESSLPRQGSLTLPAPLCRKTVDEVWSEIHRGGGSGNGGDSNGRSSSSNGQNNAQNGGETAARQP
TFGEMTLEDFLVKAGVVREHPTNPKPNPNPNQNQNPSSVIPAAAQQQLYGVFQGTGDPSFPGQAMGVGDPSGYAKRTGGGGYQQAPPVQAGVCYGGGVGF
GAGGQQMGMVGPLSPVSSDGLGHGQVDNIGGQYGVDMGGLRGRKRVVDGPVEKVVERRQRRMIKNRESAARSRARKQAYTVELEAELNQLKEENAQLKHA
LAELERKRKQQVKTPIEFALLRWLQYFGQKKTTKWNCWFMVAVF
>AtDPBF2
MSVFESETSNFHVYNNHEIQTQPQMQTFLSEEEPVGRQNSILSLTLDEIQMKSGKSFGAMNMDEFLANLWTTVEENDNEGGGAHNDGEKPAVLPRQGSLS
LPVPLCKKTVDEVWLEIQNGVQQHPPSSNSGQNSAENIRRQQTLGEITLEDFLVKAGVVQEPLKTTMRMSSSDFGYNPEFGVGLHCQNQNNYGDNRSVYS
ENRPFYSVLGESSSCMTGNGRSNQYLTGLDAFRIKKRIIDGPPEILMERRQRRMIKNRESAARSRARRQAYTVELELELNNLTEENTKLKEIVEENEKKR
RQEIISRSKQVTKEKSGDKLRKIRRMASAGW
>AtDPBF3/AtAREB3
MDSQRGIVEQAKSQSLNRQSSLYSLTLDEVQNHLGSSGKALGSMNLDELLKSVCSVEANQPSSMAVNGGAAAQEGLSRQGSLTLPRDLSKKTVDEVWKDI
QQNKNGGSAHERRDKQPTLGEMTLEDLLLKAGVVTETIPGSNHDGPVGGGSAGSGAGLGQNITQVGPWIQYHQLPSMPQPQAFMPYPVSDMQAMVSQSSL
MGGLSDTQTPGRKRVASGEVVEKTVERRQKRMIKNRESAARSRARKQAYTHELEIKVSRLEEENERLRKQKEVEKILPSVPPPDPKRQLRRTSSAPF
>AtDPBF4/AtEEL
MSSQLKATYMGSIRGNIEEPISQSLTRQNSLYSLKLHEVQTHLGSSGKPLGSMNLDELLKTVLPPAEEGLVRQGSLTLPRDLSKKTVDEVWRDIQQDKNG
NGTSTTTTHKQPTLGEITLEDLLLRAGVVTETVVPQENVVNIASNGQWVEYHHQPQQQQGFMTYPVCEMQDMVMMGGLSDTPQAPGRKRVAGEIVEKTVE
RRQKRMIKNRESAARSRARKQAYTHELEIKVSRLEEENEKLRRLKEVEKILPSEPPPDPKWKLRRTNSASL
>AtbZIP15
MDSYWRLKNLVNDLPVSTSLSRQGSIYSWTVDQFQTSLGLDCGSMNMDELVKHISSAEETQEGSQRQGSTTLPPTLSKQNVGEVWKSITEEKHTNNNGGV
TNITHLQGQQTLGEITLEEFFIRAGARGGNTNGGSIHDSSSSISGNPHTSLGVQIQPKAMVSDFMNNMVPRSHDSYLHQNVNGSMSTYQPQQSIMSMPNG
YSYGKQIRFSNGSLGSGNQSLQDTKRSLVPSVATIPSEAITCSPVTPFPTLNGKQKINGESSLLSPSPYISNGSTSTRGGKINSEITAEKQFVDKKLRRK
IKNRESAARSRARKQAQTMEVEVELENLKKDYEELLKQHVELRKRQMEPGMISLHERPERKLRRTKSDIK

>PmABF1
MVASDESGSIGYDNDNFEFEFEPQQPLEPQEESSQDDSHHSMGNNTKQNS
ILSLTLDEIQCKSGRNFGSMNMDEFLANIWSVEEENQTQQQPSQCDQEAS
AKETTINPSTLSRQGSFSIPTPLCKKTVDEVWSEIDRSRPQHHDPDNNIS
NSVPPQHQQTIGEITLEDFLVKAGVVQESLSESKPPLKRMESTLIQQQCG
DTNTGNEISTCLDASFGIGRQLFGAGFFNLQNDVPSNLSGNGYAIGATYP
MLGNVIVGEPSCVSAIEKCHSLPESSSGGGAKNKKRIIDGPPEVVVERRQ
RRMIKNRESAARSRARKQAYTVELEAELNQLKEENTKLKQSVVLLHKKIY
FLL
>PmABF2
MGFQTMASQANGQQSHFQPSPLLRQPSWYSLTLDEVKNQLGDTGKPLGSM
NLDELLQNIWTTEANQSIEMDIENTSSVSSLQRQASLTLARGLSGKTVDE
VWREIQQGQKKRYGEDMKFQDTEITLGETTLEDFLVQAGLFAEGSLSPmI
ALDTIEVAVPQSYPHNLGLLSSPSFGTQSDTTTPGRKRDASDAYEKTIER
RLRRKIKNRESAARSRARKQAYHNELVSKVSRLEEKNIKLKKEKDLVEIE
KLESAFWVDFQDAL
>PmABF3
MGTNMNFKGFGNEPPGINPLARQSSIYSLTFEELQNTIGGSGKDFGSMNM
DELLKSIWTAEETQIMAPSGGGAGGQNGLGLGGGSLQRQGSLTLPRTLSQ
KTVDEVWKNISKEGTGAGGSNMPQRQQTLGEMTLEEFLVKAGVVREEAQL
APKPmNNGAGFFGDLSRFGNTGGNLDFEFQQTNRGVGVMGNRVSETNSQV
PNQASNLPLNANGVRSNQQQQQLPQQQQIFPKQQPVTYNTSPLPMGPNAQ
LGSPGMRGGIMGIGDQGLNGTLVQSSGMGMVGLGAAGAVRVATGSPmNQL
SSDGIGKSNGTDTSSVSPVPYVFNGGFRGRKGGGPVEKVVERRQRRMIKN
RESAARSRARKQAYTMELEAEVAKLKEENQELQKKQAEMMEMQKNQDMEI
INLQRGKKRCLRRTQTGPW
>PmABF4
MGIQTMGSQGGADGNCKQSQFQPLTRQNSIYSLTLDEVQNQLGDLGKPLS
SMNLDELLKNVWSAEANQTMGMDIEGTTLVNQATLQRQASLSLTSALSKK
TVDEVWRDIQQSKNNEEKKSQERQRTLGEMTLEDFLVKAGVVAEAEASSD
KKCSAPLAVVDANVASQFPQGQWLQYQQPQYQHPQQSMMGVYMPSQPIPP
PLHIGAGAIMEVPYPDNQVALPSPLMGTLSDTQTPGRKRGNPEDIVEKTV
ERRQKRMIKNRESAARSRARKQAYTNELENKVSRLEEENERLRKQKLPCH
PmSNLQTFLLLDVIVSNTTYHLWGEFCVCLEPNAPFPGSQKRVESQLCSG
TYQIVIMIRSIQ
>PmABF5
MEDRTLESGNGGERPQFPPLARQESYNLSNLDEAQSHLGNINSKPLNGMH
FDELLKNVISVEEGQQLQNPSSSSLPmSFFLGNFNLNGALSRKTADEVWK
EIAHHEHVNTVVANESLQQRLSTIGETPmTPEHFLVRGGVINIGNQPNLM
NAAQPIMAIDPTVVSQQTDWLQFQMAAVQQQMTMLDSNLKVRESVYENSA
VNFDYSENQVGMSMPMPmISASSCESQATAVRKRHFSDEMKERTIERRQK
RMIKNRESAARSRARKQAYTNELEHEVFQLGKVNSWLKKQKEVEMILASN
PTSMPKYQLRRTSSAPY
>PmABF6
MGSNFNFKNFGDVPPGEGNGGKAAGNFMLARQSSVYSLTFDEFQNTIGGL
GKDFGSMNMDELLKNIWTAEETQGVTSTSGAGEGSAPGGNLQRQGSLTLP
RTLSQKTVDEVWKDLIRETSDAKYNTVAMGSNLPQRQQTLGEMTLEEFLV
RAGVVREDVQPVVRPNNSGFYGELYRPNNHNGIAPGFQQPSRTNGLLGNR
VADNNNSVLNQSPNLALNVGGVRSSQQQTQQLPPQQQPLFPKPTNVAFAP
SMHLTNNAQLTSPRTRGPMTGVVEPSMNTVFTQGGGFPGAGIGMTGLGTG
GGAVAARSPTNQISPDVIAKSSGDTSSLSPVPYMFSRGRKSNGALEKVVE
RRQRRMIKNRESAARSRARKQAYTLELEAEVAKLKEMNEELQRKQTEIME
MQKDQILETVKRQRGGSMVQRLELVSVI
>PmABF7
MGVSESEIISHDEVESPLQSDQQATNHFFSSLGRQSSIYSLTLDEFQHTL
CENGKNFGSMNMDEFLTSIWTAEENQAINSNHTNINNNHNHHNSNINNID
AHMPSAEASEEKAAAIAKQPSLPRQGSLTLPGPLCRKTVDEVWSEIHKGQ
QAKQQNSHSSNDGVQNSEFAPRQPTFGEMTLEDFLVKAGVVREPDSMLAA
GAVPPPQPQQQQQQYGMYQNSNQAVGPSFANRPVMGMGAAGTAGASTSTA
AGMPNYQGMPQNGATVVAESSGYAANGKRNGAYPmVPPPQAVCFGGRVVN
GGGGYAAGQPIGMAAPVSPVSSDGMCTSQVENSGGQFGFDMGGLRGRKRI
LDGPVEKVVERRQRRMIKNRESAARSRARKQAYTVELEAELNQLREENAH
LKQALAELERKRKQQIIEEQNWQLPPRGLKLCKLTPMLKWLQGPSLEARY
KVTDASLSQFSMGSGNNLEYNLAANMSVENPNKYSDYRYEKFVAVPSYGD
EDLNEVSLSSFEVAKKNTSALTPLVFKGQKSVSLKGDAASNLKSGSVFEI
ILKIKVKVMSRAGKVEIYNEYKEECKLKVPLLDSKGKASEKFESTDCKKV
RFSLQKAYEWMAVI

>PdABF1
MGTNMNFKGFGNDPPGINPLARQSSIYSLTFEELQNTIGGSGKDFGSMNMDELLKSIWTA
EETQIMAPSGGGAGGQNGLGLGGGSLQRQGSLTLPRTLSQKTVDEVWKNISKEGTGPGAS
NMPQRQQTLGEMTLEEFLVKAGVVREEAQLAPKPANNGAGFFGDLSRFGNTGGNLDFEFQ
QTNRGVGVMGNRETNSQVPNQASNLPLNANGVRSNQQQQQLPQQQQIFPKQQPVTYNTSP
LPMGPNAQLGSPGMRGGIMGIGDQGLNGTLVQSSGMGMVGLGAAGAVRVATGSPANQLSS
DGIGKSNGTDTSSVSPVPYVFNGGFRGRKGGGPVEKVVERRQRRMIKNRESAARSRARKQ
AYTMELEAEVAKLKEENQELQKKQAEMMEMQKNQDMEIINLQRGKKRCLRRTQTGPW*
>PdABF2
MEDRTLESGNGGERPQFPPLARQESYNLSNLDEAQSHLGNINSKPLNGMHFDALLKNVIS
VEEGQQLQNPSSSSLPASFFLGNFNLNGALSRKTADEVWKEIAHHEHVNTVVANESLQQR
LSTIGETPATPEHFLVRAGVINIGNQPSLMNAAQPIMGIDPTVVSQQTDWLQFQMAAVQQ
QMTMLDSNLKVRESVYENSAVNFDYSENQVGMSMPMPAISASSCESRATAVRKRHFSDEM
KERTIERRQKRMIKNRESAARSRARKQAYTNELEHEVFQLGKVNSWLKKQKEVEMILASN
PTSMPKYQLRRTSSAPY*
>PdABF3
MGIQTMGSQGGADGNCKQSQFQPLARQNSIYSLTLDEVQNQLGDLGKPLSSMNLDELLKN
VWSAEANQTMGMDIEGTTLVNQATLQRQASLSLTSALSKKTVDEVWRDIQQSKNNEEKKS
QERQRTLGEMTLEDFLVKAGVVAEAEASSDKKCSAPLAVVDANVGSQFPQGQWLQYQQPQ
YQHPQQSMMGVYMPSQPIPPPLHIGAGAIMEVPYPDNQVALPSPLMGTLSDTQTPGRKRG
NPEDIVEKTVERRQKRMIKNRESAARSRARKQAYTNELENKVSRLEEENERLRKQKELEK
VLPSAPPPEPKYQLRRTTSAPF*
>PdABF4
MVASDESGSIGYDNDNFDFEFEPEQPLEPQEESSQDDSHHSMGNNTKQNSIFSLTLDEIQ
CKSGRNFGSMNMDEFLANIWSVEEENQTQQQPSQCDQDASDKDTTINPITLSRQGSFSIP
TPLCKKTVDEVWSEIDRSRPQHHDPDGNISNSVAPQRQQTIGEITLEDFLVKAGVVQESP
SKSKPPPPKMESTLIQQQCGETNMGNEISTCLDSSFGIGRQLFGSGFFNLQNDVPSNLSG
NGYAIGATYPMLGRQSKVIVGEPSCVSAIEKCHSLPESSSGGGAKNKKRIIDGPPEVVVE
RRQRRMIKNRESAARSRARKQAYTVELEAELNQLKEENTKLKQNVAESEQKRKQELLGKK
QSTRAQKLAEKLRTMRRAVSLAW*
>PdABF5
MGFQTMASQANGQQSHFQPSPLLRQPSWYSLTLDEVKNQLGDTGKPLGSMNLDELLQNLW
TAEANQSIEMDIENTSSASSLQRQASLTLARALSGKTVDEVWREIQQGQKKRYGEDMKCQ
DTEITLGETTLEDFLVQAGLFAEASLSPAIALDTIEVAIPQSYPHNLGLSSSPSFGTHSD
TTTPGRKRDASDEYEKTVERRLRRKIKNRESAARSRARKQAYHNELASKVSRLEEENIKL
KKEKEFEKMLPSALSAEPKYQLRRISSHHQMAGRPCH*
>PdABF6
MGVSESEIISHDEVESPLQSDQQATNHLFTSLGRQSSIYSLTLDEFQHTLCENGKNFGSM
NMDEFLTSIWTAEENQAINSNHTNINNNHNHHNHHNSNINNIDAHMPLAEASEEKAAAIA
KQPSLPRQGSLTLPGPLCRKTVDEVWSEIHKGKQAKQQNSHSSNDGVQNSEFAPRQPTFG
EMTLEDFLVKAGVVREPDSMLAAGAVLPPQPQQQQQQYGMYQNSNQAVGPSFANRPVMGM
GAAGAAGPSTSAAAGMPNYQGMPQNGATVVAESSGYAANGKRNGAYPAVPPPQAVCFGGR
VVNGGGGYAAGQPIGMAAPVSPVSSDGMCTSQVENSGGQFGLDMGGLRGRKRILDGPVEK
VVERRQRRMIKNRESAARSRARKQAYTVELEAELNQLREDNAHLKQALAELERKRKQQYF
DEMQTRVQIALYDMQDREMIIEEQNWHLPPRGLKLCKLTPMLKWLQGGAND*
>PdABF7
MGSNFNFKNFGDAPPGEGNGGKAAGNFTLARQPSVYSLTFDEFQNTIGGLGKDFGSMNMD
ELLKNIWTAEETQGVTSTSGAGEGSAPGGNLQRQGSLTLPRTLSQKTVDEVWKDLIRETS
DAKYNTVAMGSNLPQRQQTLGEMTLEEFLVRAGVVREDVQPVVRPNNSGFYGELYRPNNH
NGLAPGFQQPSRTNGLLGNRVADNNNSVLNQSPNLALNVGGVRSSQQQTQQLPPQQQPLF
PKPTNVAFAPSMHLTNNAQLTSPRTRGPMTGVVEPSMNTVFTQVGGFPGAGIGMTGLGTG
GGAVAARSPTNQISPDVIAKSSGDTSSLSPVPYMFSRGRKSNGALEKVVERRQRRMIKNR
ESAARSRARKQAYTLELEAEVAKLKEMNEELQRKQTEIMEMQKDQILETVKRQRGGKRQC
LRRTLTGPW*

>PpABF1
MGTNMNFKGFGNDPPGINPLARQSSIYSLTFEELQNTIGGSGKDFGSMNMDELLKSIWTAEETQIMAPSGGGAGGQNGLG
LGGGSLQRQGSLTLPRTLSQKTVDEVWKNISKEGTGPGGSNMPQRQQTLGEMTLEEFLVKAGVVREEAQLAPKPANNGAG
FFGDLSRFGNTGGNLDFEFQQTNRGVGVMGNRVSETNSQVPNQASNLPLNANGVRSNQQQQQLPQQQQIFPKQQPVTYNT
SPLPMGPNAQLGSPGMRGGIMGIGDQGLNGTLVQSSGMGMVGLGAAGAVRVATGSPANQLSSDGIGKSNGTDTSSVSPVP
YVFNGGFRGRKGGGPVEKVVERRQRRMIKNRESAARSRARKQAYTMELEAEVAKLKEENQELQKKQAEMMEMQKNQDMEI
INLQRGKKRCLRRTQTGPW*
>PpABF2
MEDRTLESGNGGERPQFPPLARQESYNLSNLDEAQSHLGNINSKNGMHFDELLKNVISVEEGQQLQNPSSSSLPASFFLG
NFNLNGALSRKTADEVWKEIAHHEHVNTVVANESLQQRLSTIGETPATPEHFLVRAGVINIGNQPSLMNAAQPIMGIDPT
VVSQQTDWLQFQMAAVQQQMTMLDSNLKVRESVYENSAVNFDYSENQVGMSMPMPAISASSCESRATAVRKRHFSDEMKE
RTIERRQKRMIKNRESAARSRARKQAYTNELEHEVFQLGKVNSWLKKQKEVEMILASNPTSMPKYQLRRTSSAPY*
>PpABF3
MGIQTMGSQGGADGNCKQSQFQPLARQSSIYSLTLDEVQNQLGDLGKPLSSMNLDELLKNVWSAEANQTMGMDIEGTTLV
NQATLQRQASLSLTSALSKKTVDEVWRDIQQSKNNEEKKSQERQRTLGEMTLEDFLVKAGVVAEAEASSDKKCSAPLAVV
DANVASQFPQGQWLQYQQPQYQHPQQSMMGVYMPSQPIPPPLHIGAGAIMEVPYPDNQVALPSPLMGTLSDTQTPGRKRG
NPEDIVEKTVERRQKRMIKNRESAARSRARKQAYTNELENKVSRLEEENERLRKQKELEKVLPSAPPPEPKYQLRRTTSA
PF*
>PpABF4
MLFIGCSLLHFLLPSSIEAYNQPHLRGLIIEHLFLQQHSPFYAKMVASDESGSIGYDNDNFEFEFEPEQPLEPQEESSQD
DSHHSMGNNTKQNSIFSLTLDEIQCKSGRNFGSMNMDEFLANIWSVEEENQTQQQPSQCDQDASDKDTTINPSTLSRQGS
FSIPIPLCKKTVDEVWSEIERSRPQHHDPDNNISDSVPPQRQQTIGEITLEDFLVKAGVVQESPSKSKPPPLKKMESTLI
QQQCGDTNMGNEISICLDASFGIGRQLFGSGFFNLQNDVPSNLSGNGYAIGATYPMLGRQSKVIVGEPSCVSAIEKCHSL
PESSSGGGAKNKKRIIDGPPEVVVERRQRRMIKNRESAARSRARKQAYTVELEAELNQLKEENTKLKQNVAESEQKRKQE
LLGKKQPTRAQKLAEKLRTMRRAVSLAW*
>PpABF5
MGFQTMASQGNGQQSHFQPSPLLRQPSWYSLTLDEVKNQLGDTGKPLGSMNLDELLQNLWTAEANQSIEMDIENTSSASS
LQRQASLTLARALSGKTVDEVWREIQQGQKKRYGEDMKCQDTEITLGETTLEDFLVQAGLFAEASLSPAIALDTIEVAIP
QSYPHNLGLSSSPSFGTHSDTTTPGRKRDASDAYEKTVERRLRRKIKNRESAARSRARKQAYHNELVSKVSRLEEENIKL
KKEKEFEKMLPSALSAEPKYQLRRISSHHQMAGRSCH*
>PpABF6
MGVSESEIISHDEVESPLQSDQQATNHLFTSLGRQSSIYSLTLDEFQHTLCENGKNFGSMNMDEFLTSIWTAEENQAINS
NHTNINNNHNHHNHHNSNMNNIDAHMPLAEASEEKAAAIAKQPSLPRQGSLTLPGPLCRKTVDEVWSEIHKGQQAKQQNS
HSSNDGVQNSEFAPRQPTFGEMTLEDFLVKAGVVREPDSMLAAGAVPPPQPQQQQQQYGMYQNSNQAVGPSFANRPVMGM
GAAGAAGASTSTAAGMPNYQGIPQNGATVVAESSGYAANGKRNGAYPAVPPPQAVCFGGRVVNGGGGYAAGQPIGMAAPV
SPVSSDGMCTSQVENSGGQFGLDMGGLRGRKRILDGPVEKVVERRQRRMIKNRESAARSRARKQAYTVELEAELNQLREE
NAHLKQALAELERKRKQQYFDEMQMRIQSRAQKAKEKLRVLRRCHSCPL*
>PpABF7
MGSNFNFKNFGDAPPGEGNGGKAAGNFTLARQPSVYSLTFDEFQNTIGGLGKDFGSMNMDELLKNIWTAEETQGVTSTSG
AGEGSAPGGNLQRQGSLTLPRTLSQKTVDEVWKDLIRETSDAKYNTVAMGSNLPQRQQTLGEMTLEEFLVRAGVVREDVQ
PVVRPNNSGFYGELYRPNNHNGLAPGFQQPSRTNGLLGNRVADNNNSVLNVGGVRSSQQQTQQLPPQQQPLFPKPTNVAF
APSMHLTNNAQLTSPRTRGPMTGVVEPSMNTVFTQVGGFPGAGIGMTGLGTGGGAVAARSPTNQISPDVIAKSSGDTSSL
SPVPYMFSRGRKSNGALEKVVERRQRRMIKNRESAARSRARKQAYTLELEAEVAKLKEMNEELQRKQTEIMEMQKDQILE
TVKRQRGGKRQCLRRTLTGPW*
>ParABF1
MVASDESGSIGYDNDNFEFEFEPQQPLDPQEESSQDDSHHSMGNNTKQNSIFSLTLDEIQCKSGRNFGSM
NMDEFLANIWSVEEENQTEQQPSQCDQEASAKDTTINPSTLSRQGSFSIPTPLCKKTVDEVWSEIDRSRP
QHHDPDNNISNSVPPQRQQTIGEITLEDFLVKAGVVQESLSKSKPPLKRMESTLIEQQCGDTNTGNEIST
CLDASFGIGRQLFGAGFFNLQNDVPSNLSGNGYAIGATYPMLGKLIVGEPSCVSAIEKCHSLPESSSGGG
AKNKKRIIDGPPEVVVERRQRRMIKNRESAARSRARKQAYTVELEAELNQLKEENTKLKQSVAESEQKRK
QELLGKKQSTRAQKLAGKLRTMRRAVSLAW
>ParABF2
MGFQTMASQANGQQSHFQPSPLLRQPSWYSLTLDEVKNQLGDTGKPLGSMNLDELLQNIWTTEANQSIEM
DIENTSSASSLQCQASLTLARGLSGKTVDEVWREIQQGQKKRYGEDMKCQDTEITLGETTLEDFLVQAGL
FAEGSLSPAIALDTIEVAVPQSYPHNLGLSSSPSFGTQSDTTTPGRKRDASDAYEKTIERRLRRKIKNRE
SAARSRARKQAYHNELVSKVSRLEEKNIKLKKEKVLITRWLVSPAADVHLTFEPHQNCISEGDHVWSTDM
LEVSGRWVGEVSDGQLVPLAYCDENDIHKKLNLGSNTINVHQALNILARIKRLVSTNSKKINGMQEVWDN
LLRYPLELPKTHDLPCEEAVEKQGLSCLCRSWDQIERTVHLSRNHDSSAKPRTVKHGADLMLRVSAKRAK
EFEQSNVVDEEAVEEQIADEAAMEEDNSQGSVADKARPYANDLSAMEMRFVTCERMSGTQCSKKTPLSSC
FAEQLVCNGDEGGPSPTWSRAGKLQLEQWSCCCKMPAADGMLLLEQWSSCYGKT
>ParABF3
MGTNMNFKGFGNEPPGINPLARQSSIYSLTFEELQNTIGGSGKDFGSMNMDELLKSIWTAEETQIMAPSG
GGAGGQNGLGLGGGSLQRQGSLTLPRTLSQKTVDEVWKNISKEGTGAGGSNMPQRQQTLGEMTLEEFLVK
AGVVREEAQLAPKPANNGAGFFGDLSRFGNTGGNLDFEFQQTNRGVGVMGNRVSETNSQVPNQASNLPLN
ANGVRSNQQQQQLPQQQQIFPKQQPVTYNTSPLPMGPNAQLGSPGMRGGIMGIGDQGLNGTLVQSSGMGM
VGLGAAGAVRVATGSPANQLSSDGIGKSNGTDTSSVSPVPYVFNGGFRGRKGGGPVEKVVERRQRRMIKN
RESAARSRARKQAYTMELEAEVAKLKEENQELQKKQAEMMEMQKNQDMEIINLQRGKKRCLRRTQTGPW
>ParABF4
MEDRTLESGNGGERPQFPPLARQESYNLSNLDEAQSHLGNINSKPLNGMHFDELLKNVISVEEGQQLQNP
SSSSLPASFFLGNFNLNGALSRKTADEVWKEIAHHEHVNTVVANESLQQRLSTIGETPATPEHFLVRGGV
INIGNQPSLMNAAQPIMAIDPTVVSQQTDWLQFQMAAVQQQMTMLDSNLKVRESVYENSAVNFDYSENQV
GMSMPMPAISASSCESQATAVRKRHFSDEMKERTIERRQKRMIKNRESAARSRARKQAYTNELEHEVFQL
GKVNSWLKKQKGFAHVVESVQMETKRSGGGGEVTVGQVWLLSCAWEALATLLTSALLSLAAQDPFAPSTA
CGPKSEGDNESEHSNYKAVDADEDGDEEKNDGGLGETEEELSSDDGGGSGNNPNGKSNSSKAESGGEAAG
VGEDGEEEEEEDGNNRDDDDDDDGDDDGDQDNEDDEDEEENDDDEGEDKEEEEIVEEDEPEDEEEDEEEA
LQPPKKRKK
>ParABF5
MGIQTMGSQGGADGNCKQSQFQPLARQNSIYSLTLDEVQNQLGDLGKPLSSMNLDELLKNVWSAEANQTM
GMDIEGTTLVNQATLQRQASLSLTSALSKKTVDEVWRDIQQSKNNEEKKSQERQRTLGEMTLEDFLVKAG
VVAEAEASSDKKCSAPLAVVDANVASQFPQGQWLQYQQPQYQHPQQSMMGVYMPSQPIPPPLHIGAGAIM
EVPYPDNQVALPSPLMGTLSDTQTPGRKRGNPEDIVEKTVERRQKRMIKNRESAARSRARKQAYTNELEN
KVSRLEEENERLRKQKELEKVLPSAPPPEPKYQLRRTTSAPF
>ParABF6
MGSNFNFKNFGDVPPGEGNGGKAAGNFMLARQSSVYSLTFDEFQNTIGGLGKDFGSMNMDELLKNIWTAE
ETQGVTSTSGAGEGSAPGGNLQRQGSLTLPRTLSQKTVDEVWKDLIRETSDAKYNTVAMGSNLPQRQQTL
GEMTLEEFLVRAGVVREDVQPVVRPNNSGFYGELYRPNNHNGLAPGFQQPSRTNGLLGNQVADNNNSVLN
QSPNLALNVGGVRSSQQQTQQLPPQQQPLFPKPTNVAFAPSMHLTNNAQLTSPRTRGPMTGVVEPSMNTV
FAQGGGFPGAGIGMTGLGTGGGAVAARSPTNQISPDVIAKSSGDTSSLSPVPYMFSRGRKSNGALEKVVE
RRQRRMIKNRESAARSRARKQAYTLELEAEVAKLKEMNEELQRKQTEIMEMQKDQILETVKRQRGGKRQC
LRRTLTGPW
>ParABF7
MGVSESEIISHDEVESPLQSDQQATNHFFSSLGRQSSIYSLTLDEFQHTLCENGKNFGSMNMDEFLTSIW
TAEENQAINSNHTNINNNHNHHNSNINNIDAHMPSAEASEEKAAAIAKQPSLPRQGSLTLPGPLCRKTVD
EVWSEIHKGQQAKQQNSHSSNDGVQNSEFAPRQPTFGEMTLEDFLVKAGVVREPDSMLAAGAVPPPQPQQ
QQQQYGMYQNSNQAVGPSFANRPVMGMGAAGTAGASTSTAAGMPNYQGMPQNGATVVAESSGYAANGKRN
GAYPAVPPPQAVCFGGRVVNGGGGYAAGQPIGMAAPVSPVSSDGMCTSQVENSGGQFGFDMGGLRGRKRI
LDGPVEKVVERRQRRMIKNRESAARSRARKQAYTVELEAELNQLREENAHLKQALAELERKRKQQIIEEQ
NWQLPPRGLKLCKLTPMLKWLQGGAND

>MdABF1
MGIPTMGSQGGADGNCKQSQFQPLARQNSIYSLTLDEVQNQLGDLGKPLS
SMNLDELLKNVWSAEANQIMGIDIEGNTLVNQAQLQRQASLSLTSALSKK
TVDEVWKDIQQSKDEEEKKSQERQRTLGEMTLEDFLVKAGVVAEAEASSD
KKYADPLVGVDANVAAQLPQGQWMQYPQPQYQHPQQSMMGVYMPSQPLQP
PMHVGAGAMMELPYPDNQVAVPSPLMGTLSDTQTPGRKRGNPEDIVEKTV
ERRQKRMIKNRESAARSRARKQAYTNELENKVSRLEEENERLRKQKEQEK
VLPSAPPPEPKYQLRRTTSAPF
>MdABF2
MVVSEESGSVGYDHNGNDNMELDLPLEQQEGLSKDSSHPSTNSTKHNSIF
SLTLDEIQCKSGRNFGSMNMDEFLANIWSVEEDQEPSKGDQDSANEKDTT
FQPKTLSRQGSFCIPTPLCKKTVDEVWSEIDKSRPRFHDPSSSIGSSGPS
GPPQRQQTIGEITLEDFLVKAGVVQESPSKSKPSEKRVASTPIQLHCGNR
FDADFGIGGQVFASAFLNPQNAMESELFSGNGYPIGTTYPMFGTQSMGES
FCLSDIEKCHSLPESSSGGGAKNKKRIIDGPPEVVVERRQRRMIKNRESA
ARSRARKQAYTVELEAELNQLKEENTKLKQSVDESEKRRKQEVLRRKEIK
QSTRAQKLAEKLRTMRRAVSLP
>MdABF3
MGSNFNFKSFGEAPPVEGNGGRAGGSFGLARQSSVYSLTFDEFQNTIGGL
GKDYGSMNMDELLKNIGTAEETQGMTATSGVGREVNAPGGNLQRQGSLTL
PRTLSQKTVDEVWKNLIRETTDDKYNNVAAGSNLPQRQQTLGEMTLEDFL
VKAGVVREDIQPPVVRPNNGGFYGELYRPNNNVGLASGFQQPNISNGILG
NRVADNKNSVPIQSPTLALNVGGVRTSQQQTLQLPPQQQPLFPKPTTVAF
APSMHLVNNAQLSIPRTRGPMAGVVEPSINTAFSQAGGFPGAGIGAVGLG
TGGGAVATRSPANQISPDVIAKSSGDTSSLSPVPYMFNRGRKCSGAVEKV
VERRQRRMIKNRESAARSRARKQAYTLELEAEVAKLKEMNEELQKKQEEI
VEMQKDQMLETMKRQWGGKRQCLRRTLTGPW
>MdABF4
MGIQTMGSQGGADGNCKQPQFQPLGRQNSMYSLTLDEVQNQLGDLGKPLS
SMNLDELLKNVWSVEANQTMGIDIEGTTLVNQAQLQRQASLSLTSALSKK
TVDEVWRDIQQSKDEEEKKSQERQRTLGEMTLEDFLVKAGVVAEAEASSD
KQCAGPLVGVDANVAAQFPQGQWMQYSQPQYQHPQQSMMGVYMPSQPIPP
PMHVGAGAMMEVPYPDNQVPLPSPLMGALSDTPTPGRKRGNPGDIVEKTV
ERRQKRMIKNRESAARSRARKQAYTNELENKVSRLEEENERLRKQKELEK
VLPSAPPPEPKYQLRRTSSAPL
>MdABF5
MGTNMNFKGFGNEPLIARQSSIYTLTFEELQNTIGGSGKDFGSMNMDELL
KSIWTAEETQIIAPAAGGAGGQDGLDHGSGGSLQRQGSLTLPRTLSQKTV
DEVWKNLSKEGTGAGGSNMPQRQPTLGEMTLEEFLFRAGVVREDAQVAPK
PNGAGFFGDLSRFGNSGSLEFEFQQPNSGVGVMGNRVSENNNHQGSNLPL
NANGVRSSQHHNQQQQQQQHLPQQQQQIFPKQQPVTYNTSQLPMGPNAQL
GSPGMRGGMMGIGDLGMNGALVPSSGMGMVGLGAAGAVRVVTPSPAKLLS
SDGIEKSNGTDTSSVSPVPYVFNGGFRGRKGGGPVEKVVERRQRRMIKNR
ESAARSRARKQAYTTELEAEVAELKEENQELLKKQAEMVEMQKNQDLEII
NLQRGKKRCLRRTMTGPF
>MdABF6 
MDDRTLGSGNGGERPQFPPLANLDGVQSQLGNIGSKPLNGMHFDELLKNV
ISADEGQLLQNPNSSSFSTSFFLGNLNGALSKKSADEVWKGISHHELANS
AANESLHQRNIRETAATPEHFLVRTGAINLGNQNAMMNAQPVMGIDPAVM
VSQPADWFQFQVSAVQQRMTMLDSNFKVCESVYDNSTVNNLDYSENQVGM
SIPMPAISASSSESHATAEKKRHFSDEIKEKTIERRQKRMIKNRESAARS
RARKQAYTSQLEHEVFRLRKMNSWLKKQKEVEIILSSNPNSMPKYQLRRT
SSAPF
>MdABF7 
MCFNLIGFITIWKPIIQSGIDHTNMGVSESEIISQGKVDSPLLSDQQEKN
QLFSSLGRQSSIYSLTLDEFQHTLCESGKNFGSMNMDEFLTSIWTAEENQ
AINSNHTNTSTTNNNTNNIEVHMPLADASAEKHIATQPSLPRQGSLTLPA
PLCRKTVDEVWSVIHKGQQAKQQNNHNGSIDGGVQSSEFAPRQPTFGEMT
LEDFLVKAGVVREQDSMAATVVPPQPQQQQQYGMYQNGNQAVVPSFVNRP
VMGMGAAGAAGTSTATGIPNYQTIPQSGSAVVGESSAYAANGKRNGAYPT
VPPPQSVCFGGRVVNGGDGYAAGQTIGMGALVSPVSSDGMGTSQVENSGG
QFGLEMGGLRGRKRGLDGAVEKVVERRQRRMIKNRESAARSRARKQAYTV
ELEAELNQLREDNSHLKQALAELERKRKQQYFEEMKMRVQNRARKVKEKL
RVLRRSHSCAMGSKQCCCCCCLLFLGLFFIGIAVLFVFRDKLGPSLEASY
KVTDAVLTQFGTGSGKTLEYNLVANITVENREKNFDYKYDKFEAVAIYDD
KDLSAVSLSTFDVASTKTSAVTPLVFKGQKSLKGDVASKIKGGTSFDIVL
KIKIKVLSRFTKVDIFNEYKVECKLKVPLVNSKGKSSDKFESTDCEKVSG
STILGALAFTAWFVIRQFSPSKPMIYQVTDASLTQFNLTAANNTIFYNLS
LKMTVENRNKWNDFHYEHFEAVPSYKNQDLSTSILGPFGVAHRDKYELNP
LFKGHRTVTALTNGEASNFRNSLVFDIALKIYFKYWTKIAMYKDEKELQM
ACYLKVPLSSSGKPAEIFQSTKHRGGNITTLCIIIYLGLAVVISWLVFHP
EKPKFTITNDYLTQFSFTNDTNTLSYNLSFNITIRNPNKTVGIYYCRVPV
VADYRKKTFARVTLNSTLFFQGHKNTTILHSVRDRWSLGKATFPCFNSET
AAGVYSINVWLPLRVVFGQNDISNFNSDTAVYNIDILLYKTSSYFFFFLP
TVLSTSGGTRCLYFPCNALLCLVLTMFIFWLIFLPKEPQFTVSNASLTRF
NFTDTDNTLDYNLALNITIRNPNKRLAYITAASKSLPTIEKRGLLM
>MdABF8 
MGVLESEINSHGEVDSPLLSDQQAKNHLFSSLGRQSSIYSLTLDEFQHTL
CESGKNFGLMNMDEFLTSIWTAEENQAINSNLTNTTTTNINNNMNNIEVH
MPLAEASAEKSIATQPSLPRQGSLTLPEPLCRKTVDEVWSEINRGQQAKQ
QNNHNSSIDGGVQSSEFAPRQPTFGEMTLEDFLVKAGVVREQDSMAATVV
PPQPHQQQRYGMYQNGNHAVGPSFVNRPVMGMGAAAAAGASTSTAAGIPN
YQTIPQSGAAVVGESSAYAANGKRNGAYPGVPPPQSVCFGGRVENGGGGY
AAGQTIGMAAPGSPVSSDGMGTSQVENSAGRFGLDMGLDGLRGRKRGLDG
PVEKVVERRQRRMIKNRESAARSRARKQAYTVELEAELNHLREENSHLKQ
ALAELERKRKQQYFEEMKMRVQNRAQKVKEKLRVLRRIMFGRHGSYCCCI
CLCCITYFFIFLAFIIFWLIFLPQEPKFVITDASLTQFNFTSTNNTLNYN
LTLNINIRNPNKKVGIDYRRILVIANYRKKRFALVRLNSTPFYQGHKNTT
IVHADLQGQQLMRFGESDLSKFNSETATRVYSIDVKIALRIGIRFGKMKT
GYFKIPRKSDCKLKVPLSTSINGTVSNDFKTTDSLGSLSLTACFAVTDAS
LTQFNLTATNNTILYNLSLNMTVQNRNKWNDFHYEHFEAVPSYKNQDLSK
SILEPFGVAHRDTYDLNPLFKGLRPVTALTNEEASNFRNSTVFDITLKIY
FKYWTKIAVYKDEKELQMACYLKVPLSSTGKLAENFQSTKCDKADH
>MdABF9 
MGTNMNFKGFGNEPPLARQSSIYSLTFEELQNTIGGPGKDFGSMNMDELL
KSIWTAEETQIMAPAGGAAGGQEGLGHGGGGSLQRQGSLTLPRTLSQKTV
DEVWKNLSKEGTGAGGSNMPQRQQTLGEMTLEEFLVRAGVVREDAQMAPK
PNGASFYGDLSRFGNSGSLGFEFQQLNRGIGVMGNRVPENNNNLVPNQGS
NLPLNANGVRSNQHQQQQQMPQQQQQHQIFPKQQPVTFNTSQLPIGPNTQ
LGSPGMRGGMMGIGDQGMNGALAPSSGMGMVGLGAAGAIRVATPSPANQL
SSDGVGKSNGTDTSSVSPVPYVFNGGFRGRKGGGPVEKVVERRQRRMIKN
RESAARSRARKQAYTMELEAEVAKLKEENQELQKKQAQMAEVQKNQDMEI
LNLQRGKKRCLRRTLTGPW

>PbABF1
MGIQTMGSQGGADGNCKQSQFQPLPRQNSIYSLTLDEVQNQLGDLGKPLSSMNLDELLKNVWSAEANQIMGIDIEGTTLVNQSQLQRQASLSLTSALSKK
TVDEVWKDIQQSKDEEEQKSQERQRTLGEMTLEDFLVKAGVVAEAEASSDKKYADPLVGVDANVAAQLSQGQWMQYPQPQYQHPQQSMMGVYMPSQPLPP
PMHVGAGAMMEVPYPDNQVAVPSPLMGTLSDTQTPGRKRGNPEDIVEKTVERRQKRMIKNRESAARSRARKQAYTNELENKVSRLEEENERLRKQKEQEK
VLPSAPPPEPKYQLRRTTSSPF
>PbABF2
MVVSDESGSVGYDHNGNDSMELDPPLEQQEGLSKDSSHPSMNSTKQNSIFSLTLDEIQCKSGRNFGSMNMDEFLANIWSVEEDQEPSKGDQDSANEKDTT
FQPKTLSRQGSFCIPTPLCKKTVDEVWSEIDQSRPQFHDPNGSIGSSGPSGPPQRQQTIGEITLEDFLVKAGVVQESPSKSKPSEKRVANTPIQQHCGNR
FDADFGIGGQVFASAFLSPQNVMESELFSGNGYPIGTTYPMFGTQSMGESSCFSDIEKCHSLPESSSGGGAKNKKRIIDGPPEVVVERRQRRMIKNRESA
ARSRARKQAYTVELEAELNQLKEENTKLKQSVDESEKRRKQEVLRRKEIKQSTRAQKLAEKLRTMRRAVSLP
>PbABF3
MGSNFNFKSFGEAAPVEGNGGRAGGSFGLVRQSSVYSLTFDEFQNTIGGLGKDYGSMNMDELLKNIWTAEETQGMTATSGVGGEVNAAGGNLQRQGSLTL
PRTLSQKTVDEVWKNLIRETTDYKYNNVAAGSNLPQRQQTLGEMTLEDFLLKAGVVREDIQPPVVRPNNGGFYGELYRPKNNVGLASGFQQPNISNGILG
NRVADNKNSVPNQSPTLALNVGGVRTSQQQTLQLPPQQQPLFPKPTTMAFAPSMNLVNNAQLSSPRTRGPMAGVVEPSMNTAFSQAGGFPGAGIGAVGLG
TGGGAVATRSPANQISPDVIAKSSGDTSSLSPVPYMFNRGRKCSGAVEKVVERRQRRMIKNRESAARSRARKQAYTLELEAEVAKLKEMNEELQKKQEEI
MEVQKDQVHHCSYLSSLYMLETMKRQWGGKRQCLRRTLTGPW
>PbABF4
MGIQTMGSQGGADGNCKQSQFQPLGRQNSMYSLTLDEVQNQLGDLGKPLSSMNLDELLKNVWSVEANQTMGIDIEGMTQVNQAQLQRQASLSLTSALSKK
TVDEVWRDIQQSKDEEEKKSQERQRTLGEMTLEDFLVKAGVVAEAEASSDKQCGPLVGVDANVAAQFPQGQWMQYSQPQYQHPQQSMMGVYMPSQPIPPP
MHVGAGAMMEVPYPDNQVPLPSPLMGALSDTQTPGRKRGNSEDIVEKTVERRQKRMIKNRESAARSRARKQAYTNELENKVSRLEEENERLRKQKELEKV
LPSAPPPEPKYQLRRTSSAPL
>PbABF5
MPQRQPTLGEMTLEEFLFRAGVVREDAQVAPKPNGAGFFGDLSRFGNSGSLEFEFQRPNSGVGVMGNRVSENDNHQVPNQGSNLPLNANGVRSSQHHNQH
QQQQQMPQHQQQIFPKQQPVTYNTSQLPMGPNAQLGSPGMRGGMMGIGDPGMNGALVPSSGMGMVGLGAVRVVTPSPANLLSSDGIEKSNGTDTSSVSPV
PYVFNGGFRGRKGGGPVEKVVERRQRRMIKNRESAARSRARKQAYTTELEAEVAELKEENQELQKKQAEMAEMQKNQDMEIINLQRGKKRCLRRTMTGPL
>PbABF6
MGVSESEIISQGKVDSPLLSDEQEKNQLLSSLGRQSSIYSLTLDEFQHTLCESGKNFGSMNMDEFLTSIWTAEENQVINSNHTNTSTTNNNTNNIEVHMP
LADASAEKRIATQPSLPRQGSLTLPAPLCRKTVDEVWSEIHEGQQAKQQNNHNSSIDGDGGVQSSEFAPRQPTFGEMTLEDFLVKAGVVREQDSMAATVV
PPQPQQQEQYGMYQNGNQAVVPSFVNRPVMGMGAAGAAGTSTAAVIPNYQTIPQSGSAVVGESSAYAANAKRNGAYPTVPPPQSVCFGGRVVNGGGGYAA
GQTIGMVAPASPVSSDGMGTSQVENSGGQFGLEMGGLRGRKRGLDGAVEKVVERRQRRMIKNRESAARSRARKQAYTVELEAELNQLREENSHLKQALAE
LERKRKQQYFEEMKMRVQNRAQKVKEKLRVLRRSHSCGL
>PbABF7	
MGVSESEINSHGEVDSPLLSDQQAKNHLFSSLGGQSSIYSLTLDEFQHTLCESGKNFGSMNMDEFLTSIWTAEENQAINSNLTNTTTTTNNNNMNNIEVH
MPLAEASAEKRIAMQPSLPRQGSLTLPEPLCRKTVDEVWSEIHGGQQAKQQNNHNSSIDGGVQSSEFAPRQPTFGEMTLEDFLVKAGVVREQDSMVATVV
PPQPHQQQQYGMYQNGNQAVGPSFVNRPVMGMGAAAAVGASTSTAAGIPSYQTIPQSGPAVVRESSAYAANGKRNGAYQGVPPPHSVCFGGGVVNGGGGY
AAGQTIGMAAPGSPLSSDGMGTSQVENSAGQFGLDMGGLRGRKRGLDGPVEKVVERRQRRMIKNRESAARSRARKQAYTVELEAELNHLREENSHLKQAL
AELERKRKQQFFEEMKTRVQNRAQKVKEKLRVLRRSNSCVL
>PbABF8
MGTNMNFKGFGNEPPLARQSSIYSLTFEELQNTIGGPGKDFGSMNMDELLKSIWTAEETQIMAPAGGAAGGQDGLGHGGGGSLQRQGSLTLPRTLSQKTV
DEVWKNLSKEGTGAGGSNMPQRQQTLGEMTLEEFLVRAGVVREDAQMAPKPNGAAFYGDLSRFGNSGSLGFEFQQLNRGVGVMGNRVSENNNHQVPNQGS
NLPLNANGVRSNQHQQQQQMPQQQQIFPKQQPVTYNTSQLPIGPNTQLCSPGMKGGMMGIGDQGMNGALAPSSGMGMVGLGVAGAIHVATPSPANQLSSD
GVGKSNGTDTSSVSPVPYVFNGGFRGRKGGGPVEKVVERRQRRMIKNRESAARSRARKQAYTMELEAEVAKLKEENQELQKKQAQMAEVQKNQNMEILNL
QRGKKRCLRRTMTGPW
>PbABF9
MMAASSKMVVVSTTNSDLPRRESICSLSTLLADNDDDHHKHPSITMDDILKNIYSSTATTNDVDDNDHHQQHQHHAEARSVDDVWKDIVAGGVGVGMGEE
EEGAAEGDGGDQVRAGEGGAGGGMEEMTLEDFLTRARAVREEDVNVTASGVPIGYGQFQVQPPPPPPPPPAAQGQLVYANGTTSGGGGGGGRAGKRRVVQ
EAPLDKATQQKQRRMIKNRESAARSRERKQAYTVELESLVTQLEEENARLLRQQAEQKTERFKRLMENLIPIVEKRRPPRVLRRVHSMHW
>RcABF1
MGIQTMGSQGGADGNCKQSQFQPLTRQNSIYSLTLDEVQNQLGDLGKPLCSMNLDELLKS
VWSAEANQTMGMDIEGTAMVNQASLQRQASLSLTSALSKKTVDEVWRDIQQSKDNEEKRS
RERQPTLGEMTLEDFLVKAGVVAEASDKKNAGGPLVGVGPNVASQFPQGQWLQYPQPQYQ
HPQQSMMGVYMPNQPIPPPMHVGAGAVMDVPYPDNQLAMPSPLMGALSDTQTPGRKRGNP
EDIVEKTVERRQKRMIKNRESAARSRARKQAYTNELENKVSRLEEENERLRKQKELEKVL
PSAPPPEPKYQLRRTTSAPF
>RcABF2
MTNTTMGGVSESEMMSHGKEELPGQSDQYAKNNQLFTSLGRQSSIYSLTLDEFQHTLSEN
GKNFGSMNMDEFLNSIWTAEENQAINSTHHNNSNNLNPNHINNISNNNVQHPALSEITME
KEGVIAKQPSLPRQGSLTLPAPLCRKTVDEVWSEMHKEQKAQAQQQNSNHNNSNDGAQNS
EYVPRQPTFGEMTLEDFLVKAGVVREPDSMSVVPLPPQPQQQPQQYGIVGQSFVMGMGAN
AGASTSTTPVLPNYQTIPQGGAPVGESSGYVTNGKRNGAYPPPPPQAVCFGGRVVNGGGG
YAPTQPIGMATSVSPVSSDGMCASQIENSGGQYAMDMGALRGRKRIIDGPVEKVVERRQR
RMIKNRESAARSRARKQAYTVELEAELNQLREENANLKQALAELEMKRKQQYCEEMRKRV
QSRAQKAVEKLWMLKRSHSCAV
>RcABF3
MVISDESGGLGCDQNSDGNDAKPQPPPSQHENGESSKQNSIFSLTLDEIQSKSGKSFGSM
NMDEFLANIWSVDENQVCEEQPNQGDHEDPSNDGKDTTSKTGSLSRQGSFSIPTPLCKKT
VDEVWSEIDKTQPPPPPNNMNINPGPPQRQPTIGEITLEDFLVKAGIVQERPQNGMESTT
IQPHGGNTNNCNVATSSSTYGDTSFGMGNNLIGSGFFNPQGFVPNNLSGNGYATAPYPMF
GERKMGLGETSCGGTSTAIEKCHSLPESSGTNNKKRIIDGPPEVLVERRQRRMIKNRESA
ARSRARKQAYTVELEAELNQLQDENIKLKQCLVLNKKISFLALENTQLVIKVH
>RcABF4
MLITMVASDESGGLGYDHNDDSNDAKPQPPPTQHENGESSKQNSILSLTIDEIQSKSGKS
FGSMNMDEFLANIWSADENQVSSEQPNQGDLDDPANGKDTTSKPASLSRQGSFSIPTPLC
KKTVDEVWSEIDKTRPPPLPNYMSNLDHPQSQSTIGEITLEDFLVKAGVVQESPSQNRMG
SDPIHPQGGDANNSNMATSSSMYVGTSSEMGNNVIASGHLNPQNAVPNNLPGNRYAIAGY
PIFGQNKMIVGNASFCTSNETEKRHSLPESSGTKNKKRMIDGPLEVAVERRQRRMIKNRE
SAARSRARKQAYTVELEAEVNQLEDENEKLKQTVVRNKKLSSLL
>RcABF5
MGSNINFKNYGDVQNGDVNGGRLAGNFSLARQSSVYSLTFDEFQNTMGGLGKDFGSMNMD
ELLKNIWSAEETQGMVTSTCGAAEGNAPGGNLQRQGSLTLPRTLSQKTVDDVWKELIRDS
GDAKYGNVGGGQNLPQEQRQQTLGEMTLEEFLARAGVVREDAQEMARPGNGGFFAELFRQ
SNNTGLAPGFQQASRNNGLLSSRVESNNNSVPNQSPNLALNVGGLRTSQQQTHQLPQQQQ
PIFPKPATLSFSPSMHLVSNAQLTSPRSRGPVSVVVEPSRNTAFSQGGGFPSAGIGMGGL
GAGGVTVASKSPINQMSPDVIAKSSADTSSLSPVPYLFTRGRKANGALEKVVERRQRRMI
KNRESAARSRARKQAYTLELEAEVAKLKEMNEELQRKQAEIVEMQKDEILETMQRKWGGK
RQCLRRTLTGPW
>RcABF6
MGANMNFKGFMTDLQGDGGGRPPVNNSNSNSNNNALARQSSIYSLTFDELQNTMGGPGKD
FGSMNMDELLKSIWTAEETQTVLLPTGGVVTGQDGFNQGLPLPLQRQGSLTLPRTLSQKT
VDEVWRNLSSKEGNGGPGGSNVVQRQQTLGEMTLEEFLVRAGVVREDGPNGSKPGNNGSG
FFGELARFGNSTGGGLGFGFQQPDRSVGVMGTGRISENGNQVPNQSSNLPLNANGVRSQQ
QQQIQIFPKQQPVTYSTSQMGMGPNSQLGSPGMRGGILGIGEQGMSNALVQSPVLQGGGM
GMVGLGGGNGRVAAVSPANQLSSDGIGKSNGTDTSSVSPMPYVFNNGFRGRKGGPVEKVV
ERRQRRMIKNRESAARSRARKQAYTMELEAEVAKLKEENENLKKKQDEMMELQKNQDMEI
QNLQRGGKRRCLRRTQTGPW
>RoABF1
MGTNMNFKGFVTDFQGDGGGRPPGNNNNALARQSSIYSLTFDELQNTMGGPGKDFGSMNM
DELLKSIWTAEETQGMVPTGVVTGQDQGLPLQRQGSLTLPRTLSQKTVDEVWRNLSKDGN
GAAGGSNVPQRQQTLGEMTLEEFLVRAGVVREDAPIAAKATNSNGGAFFGELARFGNTGA
TLGFGFQQPDRSVGVMGNRISENGNQIPNQASNLPLNANGVRSNQQQQLPQQQQQQIFPK
QQPVTYSTSQLALMPHSQLGSPGMRGGIMGIGEQGLSNGLVQSPVLQGGGMAMVGLGAGN
NRVVAVSPVNQLSSDGIGKSNGTDTSSVSPIPYVLNGGFRGRKGGPVEKVVERRQRRMIK
NRESAARSRARKQAYTMELEAEVAKLKEENQDLKKKQDEMMELQKNQDMEIQNLQRGGKR
RCLRRTQTGPCYNA
>RoABF2
MGKFRDLSLRDKMGSNINFKNFGDVQNGEGIGGRLAGSFSLARQTSVYSLTFDEFQNTMG
GLGKDFGSMNMDELLKNIWTAEEIQGITSTSGAGEGNALGGNLQRQGSLTLPRTLSQKTV
DDVWKELIRENSDVKFGILGGMSNLPQEQRQQTLGEMTLEDFLARAGVVREEAEEMARPN
NGGFFGELLRSNNHTGLTPGFQQPSRNNGHLGNRAESNNNSVHHQSPSLALNVGGVRTSQ
QQTHQLPPQQQAIYPKPATLAFSPSMHLVSNAQLTSPRTRGPMAAVVEPSRNTTFSQGGG
FPGAGVGMGGVGARGVTVASPVNQMSPDVTARSSADASSLSPVPYMFTRGRKANGALEKV
VERRQRRMIKNRESAARSRARKQAYTLELEAEVAKLKEMNEELQRKQAKIVEVQKDQILE
TMKLNWGGKKQCLRRTLTGPWGSTGNH
>RoABF3
MLIKMVASDESGSLGYDQNGDDNAKPQPLPSQQQHGESSKQNSIFALTLDEIQSKSGKSF
GSMNMDEFLANIWSVDENQVASEQPNQGDHEFDPANGKDTSSKPGSLSRQGSFSIPTPLC
KKTVDEVWLEIDRTRPPPPPNDLSNNPGPPQRQQTIGEITLEDFLVKAGVVHESPSQNLM
ESTPIHQQGGNSNDSNMVTSSSMYLGTSSEMGNNVIASGFLNPQNAVPNNFFGNGYVIAG
YPVFGQTKMVVGEASFGTGSEMEKCHSLPESSGTKNKKRIIDGPLEVVVERRQRRMIKNR
ESAARSRARKQAYTVELEAELNQLEDENTKLKQTVAGIEQRRKQEVMGRKQSTRAHKLAA
KLRTMRRTVSG
>RoABF4
MDDRTLVSGNEDEEPQFPHLARQGSNYNLTLDHNEVRSNLGNISRPLNTSMAHLDEFLKN
VISVDQEGKLLQNPSSSSSLPTSIFLGNFNLNGPLMSSKKKTMDEVWKEIVLHDHHPHEQ
LHHQTMTTIGEPTTATTTPEHLLVRAGILNAHPMRPIDPTAVVSQQADWFQFQVTAAAQQ
QMTMLDSNFKVCESVFENSSSAVHLDNYSESHQVGGLSMPMPAISAASSSESQAAHAERK
RHYSDEMKEKNIERRQKRMIKNRESAARSRARKQAYTNQLENEVFHLRKMNTWLKKQ
>RoABF5
MSGVSESEMISHDKEESPLLSDQHAKNNQLFTSLGRQSSIYSLTLDEFQHTLCENGKNFG
SMNMDEFLNSIWTAEENQAINSTHQNNINILNANHINNISNNNVQHVALGEVTTEKKGMI
AKQPSLARQGSLTLPGPLCRKTVDEVWSEIHKGRKKQAQEQQENSNHNNSYDGVQNSEFV
PRQPTFGEMTLEDFLVKAGVVREPDSMSVAPLPPQPQQQPQQYGIVGQSFVMGMGANAGG
GSTSTTPVLPNYQTIPQGGAPVVESSGYATNGKRNGAPPPLAVSFGGRVVNGGGGYAPAQ
PIGMATPVSPVSSDGMCASQVENSGGQYGMDMGALRGRKRIIDGPVEKVVERRQRRMIKN
RESAARSRARKQAYTVELEAELNQLREENAHLKQALAELEMKRKQQMNIVLRRNEKKSSK
QQGPESYGEAVDAAEESQLLCVMQSIDVNTLG
>RoABF6
MGIQTMGSQGGADGNCKQSQFQPLARQNSIYNLTLDEVQNQLGDLGKPLSSMNLDELLKN
VWSAEANQTMGMDIEGTTLVNQASLQRQASLSLTSALSKKTVDEVWRDIQQSKDSEEKKS
RERQPTLGEMTLEDFLVKAGVVAEASDKKNAGGPLVGVDANVASQFPQGQWLQYAQPQYQ
HPQQSMMGVYMPSQPIPPTMHVGGGAVMDVPYPDNQIALPSPLMGTLSDTQTPGRKRGNP
EDIVEKTVERRQKRMIKNRESAARSRARKQAYTNELENKVSRLEEENERLRKQKAMLKSY
GLVNSASGSLNCGKPCAHFHLAHTQTARDLPMFEEIEKVLPSAPPPEPKYQLRRTTSAPF
>FvABF1 
MGSNINFKNYGDVQNGDVNGGKLGGNFSLARQTSVYSLTFDEFQNTMGGLGKDFGSMNMD
ELLKNIWSAEETQGITSTSGAGEGNAPVGNLQRQGSLTLPRTLSQKTVDDVWKELNRESG
DVKFGNVGVGSDLPQEQRQQTLGEMTLEEFLARAGVVREDAQEMARPSNSGFFGELFRHS
NNNTGLAPGFQQASRNNGLLGSRVESNNNSVPHQSPNLALNVGGVRTSQQQTHQLPPQQQ
PIFPKPATLSFAPSMHLVSNAQLTSPRSRGPMSAVVEPSRNTAFSQGGGFPGAGIGMGGL
GAGGVTVASRSPVNKISPDVIVKSSADTSSLSPIPYMFTRGRKANGALEKVVERRQRRMI
KNRESAARSRARKQAYTLELEAEVQKLKEMNEELQKKQAEIMEMQKDQILETMNREWGGK
RQCLRRTLTGPW
>FvABF2
MGANMNFKGFMTDFQGDGGGRPPGINNNNNSNALAREASIYSLTFDELQNSMGGPGKDFG
SMNMDELLKSIWSAEETQTMVPSGVVTGGQDGYSQGHLPLQRQGSLTLPRTLSQKTVDEV
WRNLSAKEENGGTAGPKAPQRQQTLGEMTLEEFLVRAGVVREDGQVGSKLGGSGFFGELA
RFGNGGGGGVGFGFQQPDRGSVGVMGSRISENGNQIGNLNSNMPLNANGVRSSQQQQQAP
QQQPQQLQIFPKQQPVTYSTSQMALGPNSQLGSPGMRGGIMGIGEQGINNALVQSPVLQG
GGGGGMGMVGLGAGNGRVAAVSPANQLSSDGIGNGKSNGTDTSSVSPMPYVFNNGFRGRK
GGPVEKVVERRQRRMIKNRESAARSRARKQIAAEG
>FvABF3
MVASDEPGGLGYDPNGDGNDAKPQPSPSQHQNGESSKQNSIFSLTLDEIQSKSGKSFGSM
NMDEFLANIWSADENQVSSEQPNQGDQENPANGKDTTSNPASLSRQGSFSIPTPLCKKTV
EEVWSEIDKTRPPPPPDDMSNGEHPQRQSTIGEITLEDFLVKAGVVQESHSQNRMESDPI
HPQGGDANNSNMASCSSMYGGTSSEMGNNMIGSGYLNPQNAMPNNLSGNEYAIAGYPIFG
QAKMIVGNASFGTNSEIEKCLSLPESSGTKNKKRIIDGPLEVVVERRQRRMIKNRESAAR
SRARKQSKI
>FvABF4 
MASSKLVSVSTANSDLPRDSSICSLSTLIADVDKHHHITMDDLLKNIYNDQPHPSPPPPD
AGGASASAAAPGRTVEEVWKEIVAGGGGEGEDASADGEADHVRTGADGGGGGLAEMTLED
FLTRAGAVREEDVGVGPGTVVPMGYGQYQVQPPPPPPPRPHGQLVYANNNGTTSGGGGRG
TKRRAVQEAPLDKATQQKQRRMIKNRESAARSRERKQAYTNELEALVTKLEEENALLIME
EAERKKERLKKLMENLIPIEEKRRPARVLRRVQSVHW
>FvABF5
MGGVSESETMSHSREESPLQSDQHAKNNQLFTSLGRESSIYSLTLDEFQHTLCENGKNFG
SMNMDEFLNSIWTAEENQAINSTHHNNNNNLNANHINNISSSNVQHHASSEVSTEKKGMI
ARQPSLARQGSLTLPAPLCRKTVDEVWSEIHRGQKAQAQQLNNNHNDSNDGAQNSEYAAR
QPTFGEMTLEDFLVKAGVVREPDSMSVAPLPPQPQQQPQQYGVVGQSFMMGMGANAGAST
STTPVLPNYQTIPQGGAPVGESPGYATNGKRNGVYLPPPSQAVCFGGRMVNGGGGYAPTQ
PIGMAAPLSPVSSDGMCASQIENSGGQHGMGMGALRGRKRIIDGPVEKVVERRQRRMIKN
RESAARSRARKQAYTVELEAELNQLREENANLKQALTELEMKRKQQHCEEMRKRVQSRAQ
KAMEKLWMLKRSHSCAVTEE
>FvABF6
MGIQTMGSQGGADGNCKQSQFQPLTRQNSIYNLTLDEVQNQLGDLGKPLSSMNLDELLKS
VWSAEANQTMGMDIEGTAMVNQASLQRQASLSLTSALSKKTVDEVWRDIQQSKDNEEKRS
RERQPTLGEMTLEDFLVKAGVVAEASDKKNTGGPLVGVDANVASQFPQSQWLQYPHPQYQ
HPQQSMMGVYIPSQPIPPPMHVGAGAVMDVPYSDNQLAMPSPLMGTLSDTQTPGRKRGNP
EDIVEKTVERRQKRMIKNRESAARSRARKQRKLQQAYTTELEIKVSRLEEENERLRKQKE
LEKVLPSAPPPEPKYQLRRTTSAPF
