# Supplementary material for: Genome-wide identification, characterisation, and evolution of ABF/AREB subfamily in nine Rosaceae species and expression analysis in mei (Prunus mume)
Source: PeerJ. 2021 Feb 4;9:e10785. doi: 10.7717/peerj.10785 (PMC7868070; doi:10.7717/peerj.10785)
Supplement: Supplemental Information 2 [file peerj-09-10785-s002.fa]

>Pm001315-2M	Pm1	8978754	8980754
AATGGCATCCAACTTAATACTTAACCCTAGTACATCTACACACGCCCCACCACTCTTCATATTAAGTTTTAGAAAAACACAAACTTCTCTATATCCTATTGCCAGATTACTCTTCTTTTTCATCCGACCTATTGGGTTTTGTAAACTTTTATAAAGTTTGAAACATGAAGTATCCTTTGCACCTAAGAAAAAAAGAACATGAAGTATCCTAAATTTTCTTTTAGTATGCCAGTTTGTTTGATGATGGTAACTTACATATCAATTGAACTGTCAACATTTCTCTATCAAAACCTCCTAGTTCATTCTAAATTTTTTTTAAAAAATAATAATAATAATAAAATAATGCTGCAACACATTTGACAACAATGTTTGTATCTCTTTAAGTAATGTGAGGTTGATGTGAACTTAAAGTGGTGAGGGACAAAATAGCTGGGAGTGTGGGGTGTGGGGTGTGAGGTTGATGACTTTTGTATTAAATATTTTTTTTTTGCTAGATATTTAGGGGTAGTTTGGGAATATAGTGGAGTTTTATTAGAAATTGTGAAAATTTGAATTAAAAATTAGGGTGAACAAAGAAAAGTGAGGGGTTTAAATAGAAAAACTCTTTTTTTTTTTTTTCTGTTTTTTTCGTTCATTTTACAAAAGTACCCTTCCTTTTTATCAAACATAATTTAACGACAGCTATTCTTTGGTTTTTTTTTTTTTTTAATTTTATTTTTTTGTAGTTGTTGTTGTGTTTCAAGGATGTTTCTGACCAATTATATTTTGGTGAAGCCTGTGACCCCAACTGCTTTGCCCCTCGCTTTTATGTTGGCTGCTATACAATGGAAAACTTAAGCACCTCCTTCTATTTAGGGGTTATCATGTTGTTGATCTTTCCCCTCCTTCTATTGTAAACCTCTTGGCGAATGACTCTGTTAGGATGACCACTGCTAGGCTTGTCCCAGTGTAGTTTTCTTCTTGGTTTTCTCTTGGGCTTCGGCCCTCCTTGTAACCGAAAAAAAAAAGAAAAGAAAACTTAAGCACCTCGGTGACATGATCAACGCTGCTGAGCATATCATTTTGGCAAATATTTTTTTTTTCCCCATAAGAAAATAAGCATGTGGCACAAAACGTGTCCAAAAAGTGAACTACAATGTGGGGGCCACACAAAGCCACGTTTAAAATTGACAACGGCAGCAGTTACAATGTCAAGAACCTACTCCTCTTCTGTTCTCCATAGGATGCTCTCTGCTCCACTTCCTTCTGCCCCCCTCCATTGAAGCAAATAATCAGCCTCACCTCAGGTATTTTTATATTTTGCATGTTTCTTTTCTCTTTTCCTTTTTTATTTCTCTCTTTTTAATTTTTTTTTTCTTCACTTATTTCTATCTCTCCAGATTTCACTGTGAAATCTGGTATTATTTGATCTTGTTTTCTGAGATGAACACCCCAATCGTTCTTTGCTCTTAGTTGTTGATCAGTATCTTTGTTTTCGTTTTTGTTTTTGTGAGATGAATTTGTCTTCTTCTTGTGATGTGATGTGCTGCATGCAATTGCAGAGCCTAGCTTTTACACATGTCTCTGCATTTTTCTGAGTTTTGACACAAGTCTTCAGCCTGCACAAAATTGTTCGTCGAGTACAGAGTTCATATTGTGTTGTTGTAGTGTTTCTTCTTTTTATCTTTGTTCTTATAAAATAAAATTTAAAAAAAAAAAATCTGAAGAGGCAACTTGCCAAAGGTAATGTTAGCTTGAACAGAAGAGAAAATGGACGAGTTTTCTGCTTCTCAAATCAAACTTCAGATCCCTATGTGAAATGAAATCTGATTTTTTTCCCCTTTTATTTATTTATTTGTTTTTCTTGGGATATTATTTTGATTAGGTGAAGTTGGAAATTAGTTATGATTGAAAACTCCTCTGCATGCAGAGACTCAACTGATTTCTCTGCTTTTTAGAGTGCAGGGGGCTGATTATTGAGCATCTATTCTTTCAACAACATTCTCCATTTTATGCTAAAA
>Pm001671-2M	Pm1	12350454	12352454
TGGTTAGTGAATCAGTCACTTACATTTTTTCCATATGAGAGGGCTCCATTAGTTTCAATCTATCGTTGTGAGATTTTTGTTGGATTTGTTAATCACAACCATTAGATTAAGGTAAAACAATTCAGATGTTTATGCATATATATATATATATATATATATATGTTTGCGTACTATTCTTTTCACATAACTAGATTAATTAAAGTTCTTAGATTTTACATGTTTATTTGGTAGGTCAACACCCTATGCCACCAAATGATGAGCATTGATTAAGGTGTGCAATAATAACTGCATCAGATTGGCTTACGCCATATCAAGATCGTATACGTCAGTTTAGATATGAAGCTAGTGTAGTAGACCCTTATTATAATAACTCTATATTTATTGATTAATTTTGTTAGGCATCAGACTGATGACATTAAATATTATTCCATTTTGATTATACGATTGAACTGGGCATGAAGATTTAAAAAGTTTTAAAGTGGAAACATAATCATTGAAAGAGAAATATGTTATTTGATTCAAGGAGATTCATTCAACATGTGATGATTCAAGGAGATTCATTCAAGCCAGCAAAAGGCAAAATAGAGAACAAGAACAAATAGAAGACTACAAACGAAAACAACATCAATTAAAAACAAACTCCACTGATCAACAACAAACCATTAAAGAAAAAAAGCCATCATACAGCAGACGTCGAACCAATAGAGAACGTCGGGCTTTAAGTTCCTTGATCAAATAATGATCCAACCTTCCCAAGTACTCATGAATGTGGTTCAATGAGTGGGTGAATCCCTGAGGGTTTATATTTGATGAAGGAAAAAGGAGTTGACAGGAATAGATTTGATGAAGACGACCAATTCTTGCAAAACAGGGTGTACTTAGTATTAGGGTGTTATGTGATATAGTGTATTAGGAGTATTTTTTATGGTTAAGTAGGGTGTACTTAGTTAATTTTATATTTTCATTTAATTATTAGATCATAAAATGCGCTCAGTTAACTTTAGCATTCGTTTAACGACACCTGTGTTGAAATGTGGGATGTATGTATGTGTAGTTAATGAAACCAGTGGGGTTGTCATTGCAATGAAGTCAAACCTGACCGGCTCTAGCTAAAATTGACCCAAAATAAAATGACAAAAGAAAAGGAAACGAGTGTATGTCTTCATTTGGTACGAGGTTTACCACATCAGTTGGGTTTCCCTTGCGCTTCAGAGTGAGTGGGTTTTTTCGTCTTCGAATTTTTATTTGTTTCATAGGAAGCAGCGAGACGTCCGTGGGTTCTTGATGTAACTCCCAAATGAGCAAAAAGGCCTTTCCTTTCTTCTTCTTTGTCATTTTCCTTTTTATCTTTTATTTCTTTGGATTCCGATCAGATCCTCCTAAATAATTCCCAATTATTCCTATTCGCACAGGTACGCGTCGTTGATACTCTTCTCTCTGTTGATTTTGCTTATGTCAATAAATCAAAGACTCTCATTTGAAACAGTGACAGTGGATCATATATTTTGCATGGTCATCTAATTAATTAATCAATTGATTGTTTCTTGTTTCTCTTGGTTTGCCAAATTGGTTGTTGATTAATTTAATGCAAATCCCAGCGCATGCTTTTGATGGGAAGAAAATGATTTCTGAGTGGAATTCTTGTTCCTTGTTTTGGGTTCACTCTAGCAATGCATGGGAGTTGTGTGGCGTTGGTCTATGTCATTTAAATCCTTTTTGTTGATAATATTAGAATCTGAATGAAAAAAATGGACATTATTTCCCTTGAGATTTCTCGCAACCCAAATGGAGTATTAGACTCATAAAATTATTTATGCAAAGCAATAAGCACTATGGAAATGATTCTATGTTTCTTCATATTTTTTTTTTCTCTTTCCCAATGGTAAATTAAAGCTGAAAACAATTCACTTTAAGCAAAATTGTACTCTAATGGTTTGCAGCTATTGCCTTTTTCTTTGCAGTTGACAGACCTGTTGGGTGGGCAGCGAAAGCTTGGTGAA
>Pm005288-2M	Pm2	10207439	10209439
AAATAAAATTCTACGTTAATCTAATTTAAACTATAGGAAAGAAGATTCGAACTTAAGTGTAGAACGGGGAAGCACATCAGTTATAGCCAACTTAGAGCATCTCCAACCGATGTGTCAAACGTGCCACATAGATATTTAACAGCTAGAAATAATATTTCACATCACTCCAACCGATATGTCAAAGCTGATGTGGAATGAAGGCTAGAGGTTGAGATGTTATTTTTGACATCTCAAAAGCAAGATGTCAAATGAATATTTTATTATTTTTTAAAGACAACTGACTATTACTTTCATTTATTATTTTCCTTTTTTATTTTTTTTATTTTTTATCTTAAATGATTTGACTGTTACAATAATTATTTATTTGACATATCGGGTGGAGTGTAGAAGTATGTAGATGTCAAATTGTCACATCAGCCATCAAATTTAAATTTAATGTTTGGTATTTGACATTTCCCTTGGAGATGCTCTTAGTTAAACCCATATATACTTTTTTTTAAAGAATTCATGATATTCGAACCCGGTTTTTTAAACAAAATGAACACTTAAATGTGGCTGAAAGTAAATAAATATTGTCATTTGAAACCTCAACTTAATTAGTGATGTAAATTTCTTTTTATTGGTGTGTCGACAGGCCATTTGGCCTATTTTTGGTAGATCAACGGCCGGCTCTTGTACTCGGTCCAAAACTTTTAAAAAGATCCCTACCTAACTTTTTATTTTATTATTATTAATTTTTAAAGGAAAACTTTAATTCGATTATTTATTTTGTAAAAGCTTTATGGACTGACGGTGTTGCCCTTGCCCCATCATAGTCCACGGCCCACTGCGCTGGGAGCTATTGTTGCATCTCGCTCCTCCATTTATCTCTACCTAAAATCCACGGTTTACTAATTCTTAGGCGTTCAATAAAATTACATATAATAATAATTAGTGAGTTGATTAAGAACAATGAGAAGGGCATTATTGTCCAACCGGACAAGTTTAGAATATACTTGTGCTGGTGTGAAAATATCTGAACGTTTTGCGCTGAGCCTGACTTTTGTCGACTCATAGCTTTCTTTCACGTGCACCAGACAAGAAAATAACTTTTTAGACCCAAAAAAAGAAAAATAAATCTTAAATAAATAAATAAATATTTTTTATGGACGATATTACCCCGGACTTGCTCCGATCCAATCGCACCTAACGCGAGTGGGACCATGCCCTTTTTGTGTGAGCGTACTACAATCGCTAGTTCTTATCCCCATCCCCACCACTATAATTCAAACGACCCCATCCAACCCTTCATTGCGAGCGACGTGGACGGCCAGGATTCTCCCACATCGCCTAACATGATTGGTCAAATGTCACATCAAATCCTCTCTACCCCATCCTGATTGGTCCACGCCGCCCATTATTATACTAATTTCTGTATTAAACAATGATAAGCCCCGACCTTCCCCACTCCTCGTTGTCTTAAAAGGCAAAGGAGGGCAAAGGGACAACAGACACTTGGCGCATCCACCAGAGCCCTAAGAAGCAGGAGGAACCGCAGCCACCAGACCACCACCAACATTTTTTTTCAAAATTGCTCGATATAGAAAGAAGGTAAAAACACACAGCATCTTCAAGTAGAATTTTTTGCGTTTTTGGCATTTTGGGTTGATATCATTCTTCAAGTTTCTGTCTTTGCTTCTTGTTCATCTGCTTCTTGATCTGTTGATCTGTTGTTTTGTTTTGACAAGTTTCAGTCTTTTTGAGTGGTTTTTTTGTTTTGCCTGAAAATTTTGAGCTCTGGTTGCTCAACGAAAACACTGTGACCTGGAAATTGATTAGGGGTTAGCTGAAATTGAGTCTTTGTTTGGCTGAAAGTTGACAATGTTAAGTTCCGTGAACTCGAAGGAAGCTCTTTTAGTAAACAGTCGTAGGAAAAACAAATTTGACGAAATCTGAAGTTCTCAACTTTTTTTTTTTCTTTTTTTTTTTTTTTGGTCTGTTTCACTCAGATTTTACAAAAA
>Pm016826-2M	Pm5	5024990	5026990
ATTGGACAAAACTCTCGTTAGTTGGGTTCACTCCATACACTCTTGCTCCCCTGCCTGCCTGCCCACGCTTATTTGTGTAGACATCTCCACACACACCAAAAAGAAAATTAAAATATTACAATAAAAATAAATAAAACTTCCACATTAATTGTAAGTGCTATTCCTCCTATTTATTTTAGAAAATCTAACACAATGGATTTAATATGCTTATTAAAATTAGAGTTTTTTAAAATACAAATGATAATCTAAACTACAAGAATGATGACGTTTCTTACACATACATGCTATTAAGGTTTGAGACCATTGTCTGCAAGTCAAGAATGTGGTGGGAGTTCGAACCTGAGACCGGTATTCTCAAGTCAAGACCCCCTCAATTCAGTAGCTATTAAAATTTAATTTTAAAAGACTAAAAAATTACTATCATTATGAAGAAATTAATAAACAATTTGAATTATTAATTGGTTGCATACAAGTGGACCAAACAAATTGGGAAGTCCATAATGAACCCATGAGGGCGCAGGCAGAGGACTGTCTACCAAGCGAGAAAAAAAGAATTCAATTTTGGGTACAATAAATAATATAAAAAATGGAAATTTGGGAATTTTTGGTATTTGCAGAAAGCCAGAAGCCTCTCTCTCTCTCTTTCTCTCTCTCTCAACTGCGCTTTTTGAGTTTTGTTTGTCTCTCTGCAAATTGGATACATTGAACAAATAGATACAGTGGGTAGGTGTTTTTGTACAAGTGTGCTTCTGCTGATGATTTCAACCTCCACACTCAAAACACACAACAATCTCTCAACCCAAAATTCTTCCTTCGATTCAGATCGGACTGTTAAAAGTGAGTGCTTTCTTTCTCTCTGATTCTCTTGCTTTTCCATTTCTCTTAGATACAGACCTCTCACTCATTCTTCTTCTTCCCTGTTTTTTTTATTTTTAATTTGTTGCCAGTTTTTTTTTCTCTGAGGAAAACATTCTTGCATTTGGAAGTTGGGTCAGTGATGTTTTTTCTAATTATTAAAAATATATATTTTGAGAAAAAGACTGGTTTTTTGTTGCATGCAATCTAAGCTTTTGGATTTGGGCTTTTTTTCTATATTTTTGCGGTGAGGTAATGTTGTTACTCTTTGATCCTGTTTGAGGAAATAATGTAATTTGATTTTTCATTCTTCATTGTGTTGCTCTTTGATTTTCTTGGAATATGGGATTTTGGGGTTTTTGTTCTTGAGAGTTTGATTGTGGGTTTAGGGTCTGAAAGCATTGGCTCAAATAGAGGCTGTAGAAGTCCTTTAATCACTTGCATGCAAGAGACTAAACTTCCTTGACCCTTGTTCACATCCTTTCTGGCTATTCCTTTTGTTTTATTTTCTATTGTATATATGTATGTTTGGTTAGATTTAGGCTTCAATAGCTTATAGCATCTGATTTATTAGTCTTATTATTGTTTAAATATATATATTTTTTCTCTGGATATATGGTTTCATTATTGTCGAGTTGAATTTGCAAGTTGGCAATCTGTTGATTTTGTTTTTGCTTTCAAAGAAATTGGACTATTCTTATACATTCAAGCGATTTGAAGCTGTAATTTTATGGGTATTATTTTTGCCCTTTTTTTAATTATAAATTGGTATCCTTCTTTTTAATTGCAGCTTATGGCTTTACCCTTTGCGCATGTTCTGTTGTCTGGAATTGATGAAATCATTCTAACCCCAATTCAAATCTATATGTGCATGCTTGAGTGTTGGTTTGCAAGTCAAGTTGATATCTACTAACCATCATTCTCATTCTCCTTTTAGTTACTTTTGGTATTCGTAGCATGCATGGTCTTGTTCAACACTGGAGAATTCTATGTTTGAAATTTCAATGTTTTCTTGTTAGGTTTCTGATTTTTGGGTCTGAGTTTAAAGATTGCCTGGAGTGGTCATAAGGCTGAACTATGGTATGGGTTGATATATTTGGTAATAGGCCTTCTGTAATCACAATTTCTTATTGAGAATTGGTGAA
>Pm019140-2M	Pm5	22356173	22358173
AATTTTATCATACGACATCAACATTAGTATGTATGGTGTAATTCTTTATATACCAATTGATGACTCTTTACAAAATTGACACGAGATCCCAATGTGGCTTTAAACCAAGCCGCCTTTTTTTATCAACATTTCTTTCTCTTTTTCTTGTCATGGCATACTTGAACACGCGGACGTCATTCACTTAATCAATAAGTAGGGTTCACAATGCTGCAATAATTTTACAACTTGCCACTTTTGATCCCCTCCCACTCATTCATTCATTTTTTTTAATTTGCTTTTCTGCAGAGATCTTTGTTATATTCAAACCCCAAAAATGATTCACACCAAATGGTTTTTTTTTTTTTGGGTTCAAGTACTATGCGTGATCTAATTGTTGGTACTTGGTGCAACTATTTAAGAATATAGAAGGCATATGGGAAAACAAAGAAGGTGTTCCAACAACAACCATACATGTTTGTTCTTCTGTCCAATATTATGCTCGTTTTGGTGGTGCAAGAGGAAGTCCTTTTTGAGCCACGCATGAGAAAGTAGATTCTGTTTTTCTTTTTTCTTGTTTGGGTTGAATGTATAAGCTTTCATGGGTTTGAGGATAATCTCTTTTTTTCTTTCTTGGAGCAATCCTGGGCTCAAAAGGACAAGCCAAGGTAAAAACAAATCAAATAAAGTGTTCTCTTATAAAGTTATGGACAACCTCCACTCATGGAAAATTATCACACTCAGAATACTATTGTATTTATTTAATTTATTTCCCGTAGCTGAGGAGGACCCTTTCTTTATATCCCTTGTTGGTTTTAGCTTTTATTGTGATTTTGTATTTTTATTTCCTTAAAAAAGCTTTTATTAAGATAAAAAGAGAAAGAAGAAAATAAAATTGTGAGTGGTGAAATTGTCAATACCATGTTGGCAAAAGGAAAAGACATACATTCTTGACTGATGGGATAACTTGATTTACTTTTACCTCTTTTTTTTTTTTTTCCTTCTTCTTTTTGTTTTGTGGGTATAAAATAAATGCATGTAATGTAACTTTAGTCATTGTCTCTTGCTTTTCAATTTTTAACGGTTATCAACTTATCGAATATCGCTAAAGGAGTCTAATGTAGTGGAAAATGGCGTTAACTGGTAGACTTGGTTCAAACTCTTATAGCACCTTGATAATGTGTGATAAACATCCCTCATTCTCTTGTAGTTTAAATTATCGATTGTATTAACAAAAATTAATAACAATATGAATGAACTACTTTGGGCTGAACCAATTGACATAAATCTGAAAACCCAATTCCTTGGTGGTGGATTTAAAAATCTCAACAAGAAACTCAAAGAAAGCCCATCTTTTCACCTTGGGGCCTTGTATATGGTGTGGCTGAGTCCAATAACTGTCAAGGTCTTCTAGAAGAACTAACTGTCATAACGGTCATGTACCAACTGGCCGCACTAAAATTCTCACTCAACAAAGAGAAAATCCAGTAGAAATCAAGAGAGAGAGAGAGAGAGAGAGAGAGAGAGAGAGAGAGAAGAGTGGAATGGTTGGGTGTCTCTATCCCAAAAATGTAGCATGAAAATCTGGTTTGGCTGTTGAGATGAGCAACTCTGTTACAATCTCCTCACTGAAAATAGGATCCTCTACAACAAATCAACTTCAGCCAGATCATTTCTGGCGGCTCACATTTCGCTCCTCAAAATCTTGTTTATGGACTCTCTCACTACTTCCTCACTCTCCAGTCTTCACCAACCTTTCCATTCTCCACATTGCACAACGTGATGATGGCTTTTCTTCTATATAAAATTTTACTGTCCTTTTCAAAATTTTGATTTACGTAAGTTTTTATATAATTTTCTCTACTGGGTTTAGTGAGTGACAATCAATTGACTTAAAATCTGATCATGCTGCTTCTTGGTTTTGCTTGCATTTCTGATAGCTTTCTTCATTGTGAACAAATTTTTGGGAACTTTTCTTTTTAGAAGCTTTCGGATAATTTGGATAAATTTAGTGTAAGGGGTTA
>Pm021430-2M	Pm6	8734879	8736879
GATTCCACACGTCCAACTCATGTGAATAAAGTTCTTACAAAACATTCTTTGACTAACCTATTTTGAGTACGCAAGCATCAAAGGAATACAAAACCGAAAAATTGAACTACGTTGAGGTAATGCCTGATAATGATTTATAGTGTGATACCATAACTTACGAGACTATCGAAAAGACCAAACTATCTTAACCAAACCTTAAAGCTAAAAAGAAAGATAAGACCTTTTTCTTTTGTTTGCAAGATCATCTCCCTAAGTTCAACACTGAAAAGCAAGGGCATGACCAAATGCATCCAAGTAGGTTTTCAACATACAAAAAGGCATTGAACCGTCCATGTATTGACTTGTGCAACTTTGAGCTCAATACTACCATGATTGATGAACTCATCCATACTTTATCCAATCAAAACATCACCATGTTCTGCAACTTCAGAACAAACTAAGCAAGTCATAAAAAATCATCAACATATACAAACACACAAACCTTCCTCATCTGTTTATCTTTAGTTGATAAGTGTCACCTCTATTTCCCAAAAGAGCTTGGGATTTTGACTTACAAAATCATCAACAAACAAACAAGAAAACGAAAGAAGAGAGAGAAAAAAAAAACCCCTAAAGAAATAAAAGAAAAAGAAAAAGAAAAATCCTCATACTGCCACTGTTATCGACCAATAAAACCAACCAAAAGATCTCCCAGTCCAATCAACCTGTCGGAGAGCCTCCTTCAACGGCTCAGATCGTCCCACCTCGCCACCCCACATTGGGCAGACATCAAATCACGATCTCAGGCCCTGATTGGACCACGTTGCGAGATATGGATGGCTACCCAACCACTTTTAATATTAAAAAAATTTAAACAATTCCGAAATCTTAGCCTCCGAACCGTCCTTAAATAGCGACTCGTGTCGAGGCGGCACAAGACACTTGTCGCCTCCACACAACCCAGACACCCAAAGCTCAGAGAAACAGACACTCTCTCTTTTACCAGGCAGTCACTCCCAATTTTCCACAAAAAGAAAATTAAAAAAGAAAAAGAAAATAAGGTAAATAAAGTCCTTCTCTTTCAATGCTTCTTTCTGTATCTATCTAACTCTGTCTTTTTGTTTATTTTTCATTTGAGCTATTTTTTCTGTTTATTAGGTTTTGTCTTTATCTGTTATTTTTGCGGGTTGTTTTATATTTATTATTTTAGCTGTAATTGTTTTTTGTTGGTCAAGGAAGCAAATTTATGGATTCAAATTACAGGGTTGTTTGAGCTTTGTTGTTGTATGAAGTAAGATATGGTTAGGGTTTTGATTGGTTTTTTAATGAAAGGTTTAAGCTTTTTGATTATTGGTTGTGGTGAACAAAAATTGGAGAAATGGGTTGGTCTTGGATAATGGTTATGAGAGTATAGATTTTGATGTTGTTATGATTTAATGGAGCTGGAGAACTCTGGAAGATCTTGTTAGTGGTCCAGTACCATGTTGGTTTGAGTGAGTTTGTGGATCTGAAGCTAATGGGAAAAGTATTTGTCATCACAGTTTTTATCTGAATATATTGGACAGGTGGAGATGAACAATTTGTTTGGTTCTGATCATTTTCACATTCTTGGTTCTTCATAAAGTTCAAATTCTAGGCAATAGAATCTTGTGTGAGATATTGACTTTAATGGTTTGAGTTGTGTTGTCAAGCTTCTGTTGGTGGGTTGAATAAAGCCGCTGTTAAGTTTGTTTTCGGACGTTTGTCTGTTTTTGGAACTCTGAGGGGGTTGTTGTCTTTGTATGTCTCCAATTTTCTGAAGCTATTATTAAATTTATTCTCTTATTTCTTTGTTTATGCAGTAAGTGTTTTGTGTATGCAGTTTGGTGCTTTTGGGTTTTCTAATTCAGTTCATGCATAGAACTGTTTCATTGGCCTATCATTTTCCTGATTTTTGTCTGAACTATGTGTGTTCTACTTGGATGGATATATAGGAAAGTTTGCACAGCTAGCTGTTACTAGTATTTCAAGGTGCCAGAAGA
>Pm026185-2M	Pm8	8296994	8298994
GTTTTCGTGTGGTCTGCACTTGATTGAATATTGGGTTCCTGAATTCTAACAGACCTGATCAAACTGATGCACAAAAACCCAATCAGTATGAATTTTCCAAATTTATATCAACAAAACAGAGCAGCCCTCGGTATGAATTTTCCAAATGTTGCTGTACAGAAACTACAAGACAACAAATCTCTCTACGGTGGTCCCTACCAACAAAATTTTTAAGGACAAAACTGCTGCGCTTGGACTTGGAGGGACCAATTGGAATTAACAAATGGTTAATTAGTGCTTTGCTTAATCTTAAGCATGAGATTGATAAACAATTGGAGAAACTCACGTGCCATTCATGAGATGGTGGTACATATTAAACGAGTATATAATGACAACAGGTGTCTAATATCTGCAATTAATTATGCATTTCCAAAAATAGGAAAATGGAATAGAATGTGGGACATGGTAGATAGCAAAAGCCAAGAGAATCTTTCCTGTTTTAGTATTGCAATGAGTGGTGTTTCAACAATTATTAGACACCACCAAGAAAAAATATACATAAATCCTGTAAAAAGTTGCACCAATTATTTGCATAAAGAATATAATTATTCATCACCAAGAAGTCTCAGATCCCAGAACCAGCACATAAAAATCATCAGATACATGCAAACACAGATCACAGAAACAAGTTTAAACAGATGGGTTGTTCTAAAAGCTTACAGAGAGTTGAAAAAGAGAACTTGCTGGCTATGAACATGAAAGAAAAAGTACCTGACTCTGACTGAATTTATATGTTTGATTTGGGAATCTGGAGAGAGAGAAGGCTAAGAAAGAACTAATGCCAGAAACCCAATATGTTCCAGGACAGGACAGGACACTATAATTTTAGCCTTGGACAGATCTGAAGGGCCAACAAAACAAGCTCACATCTCACATAACCAAGTACTCGTAATGAACTTCTGCTTCAAGCTTTGGCATATAAATAGTACCAAGTTTAAAGGGTAGGCTTTTTTTTTTCTTTTTTTTCTTTTTTTTTTTCTTTTTTCGGCTATTAGGTACACACGGAGAGAGAGAGAGCTAGCTCATACAGGGGAAGAGTTTGGGTGTGTGCTAAGGAGAAGGATCGAGCAATTCCATGACCATACCTCTATCTTTCCGGTGAAGTGTGGGGGCCACTTTGCTTACAAGTCAATCCCATCAGTCTCTACAGTTATTCATATAAAAATTTGCAGCCTCAAAGTGCCAAAATTAGACAATGCTTCGAGCCCTTGACACCTGTTAGCCATGTGGCTGCAGAAGGAGAGGTCTTTGTTGGAGAAGCAACACGTGTTCTTCTCCAGCCAGAAATATAATAGAAAATGTACATGATATAATAATATTTAAATAATAGGCTTGTATTCTGTTTTTGACAATCCGACTTTTTATAATCATTTGGTTATGAATATGAGGTATTAATCACTCTATGAATCTATGTATTTGTTAAATTAGAGAGCTTTCACCCTAAAATCAATGACAATTGGCGGTGTATGTGTATATTGTAGTGTAAAGCTTAACATACTTAAGTCGGATTTATATTATTCTAACATGTTTCGAATTTATAATTTAAAGTTATCCTTTCTTTAATTATGTACCCGACTTCAAGAAAAAATGTATAATTATTTGTAAAACACACGTATCAAGTAAATTCAGATATTGTACTTAATCCGTGAAAACTCAAACCTTCAAACCTAATATGTCAAACTTTGTAACTAGTCAAGTACAAACTCTTTAACTTTGGTCAATTCATTAGTGCATCTTTATGGACTGCGAGGAGATCACATGCAAGAAGTGATTTCTACGAGAGAACTAGGGCATCTGGGCCACGTGACGTGAGCATCTGTTCTTTGTTTTGTTTCGTTTGACGAATTTGCCCTTGGGATTTTGTTCAAATTTAGGTGGATTTGTAGCAAACCCATGCTGGTGGTTCTTCTTCTGGTTCAGTAGCCGCTGATTTGGGGTTTGGTATATCTGCTGGTATTGAT
